# Supplementary material for: Calcium Sensitive Fluorescent Dyes Fluo-4 and Fura Red under Pressure: Behaviour of Fluorescence and Buffer Properties under Hydrostatic Pressures up to 200 MPa
Source: PLoS One. 2016 Oct 20;11(10):e0164509. doi: 10.1371/journal.pone.0164509 (PMC5072694; doi:10.1371/journal.pone.0164509)
Supplement: S1 Raw Data — The provided archive contains all recorded fluorescence intensity raw measurement data. The data is provided as origin project files, separated by sample number and dye type. The naming scheme of the individual spreadsheets is DDCCCSM where DD is the dye type (Fura Red: FR; Fluo-4: F4), CCC is the calcium saturation (00%–100%), S is the sample number and M is the measurement number. (ZIP) [file pone.0164509.s001.zip]

Archive with 8 entries (8 files):
- Fluo4#2.opj
- Fluo4#3.opj
- Fluo4#4.opj
- Fluo4.opj
- FuraRed#2.opj
- FuraRed#3.opj
- FuraRed#4.opj
- FuraRed.opj
